# Supplementary material for: The Functional Role and Prognostic Significance of TIM-3 Expression on NK Cells in the Diagnostic Bone Marrows in Acute Myeloid Leukemia
Source: Biomedicines. 2024 Nov 27;12(12):2717. doi: 10.3390/biomedicines12122717 (PMC11727352; doi:10.3390/biomedicines12122717)
Supplement: Supplementary file 1 [file biomedicines-12-02717-s001.zip]

Archive with 1 entries (1 files):
- biomedicines-3312763-supplementary.pdf
